# Supplementary material for: Screening and Identification of Candidate GUN1-Interacting Proteins in Arabidopsis thaliana
Source: Int J Mol Sci. 2021 Oct 21;22(21):11364. doi: 10.3390/ijms222111364 (PMC8583188; doi:10.3390/ijms222111364)
Supplement: Supplementary file 1 [file ijms-22-11364-s001.zip]

Archive with 3 entries (3 files):
- Supplemental figures.pdf
- Supplemental Table S1.pdf
- Supplemental Table S2-plain.pdf
